# Supplementary material for: The consequence of ATP synthase dimer angle on mitochondrial morphology studied by cryo-electron tomography
Source: Biochem J. 2024 Jan 29;481(3):161–75. doi: 10.1042/BCJ20230450 (PMC10903453; doi:10.1042/BCJ20230450)
Supplement: Supplementary Material 2 [file BCJ-481-161-s2.pdf]

## Sheet: Fig. 3B
	Raw data														Processed data
		Surface Area (nm²)						Volume (nm³)								Surface Area: Volume Ratio
		C. elegans			S. cerevisiae			C. elegans			S. cerevisiae					C. elegans			S. cerevisiae
	Crista ID	A	B	C	D	E	F	A	B	C	D	E	F		Crista ID	A	B	C	D	E	F
	1	19469.6	21672.8	26874.9	174937	60464.8	91240.5	65225.9	69262.1	148743	619971	325528	516828		1	0.298495	0.31291	0.18068	0.28217	0.185744	0.176539
	2	66196.9	30799.3	77872	117907	100252	61626.2	199263	97841.6	357513	493333	507549	339673		2	0.332209	0.314787	0.217816	0.239	0.197522	0.181428
	3	22139.5	22374.8	38985.8	201808	86831.3	127683	98516.6	67771.9	171081	782589	409526	736320		3	0.224729	0.330149	0.227879	0.257873	0.212029	0.173407
	4	16093.2	29092.7	34773.8	30433.9	110115	57013.3	44343	93678.3	307266	150825	422544	271569		4	0.362925	0.31056	0.113172	0.201783	0.2606	0.20994
	5	19069.3	25539.7	115530	80324.8	69591.1	11310.5	61140.6	81930.7	440738	315810	381786	60442		5	0.311893	0.311723	0.262128	0.254345	0.182278	0.18713
	6	24063.3	16081.8	122845	106222	94042.9	8820.7	79409.1	50694.8	554699	460192	449551	42594.4		6	0.30303	0.317228	0.221462	0.23082	0.209193	0.207086
	7	6386.97	42644.7	57286.9	15310.6	20660.5	7292.13	17023.4	145422	255697	66239.6	112983	51033.9		7	0.375188	0.293248	0.224042	0.23114	0.182864	0.142888
	8	20013.7	34493.8	37232.5	14225.9	34680.7	103959	60129.2	90337.2	136097	59046.3	166746	618558		8	0.332845	0.381834	0.273573	0.240928	0.207985	0.168067
	9	3338.18	10810.8	147547	118840	34188.5	33808.9	8339.97	36940.3	653480	418167	242674	158354		9	0.400263	0.292656	0.225787	0.284193	0.140882	0.213502
	10	14839	9561.4	24862.2	162648	15681.7	29856.1	53577.6	19792.5	112974	703872	81681.3	143610		10	0.276963	0.483082	0.22007	0.231075	0.191986	0.207896
	11	15614.7	19315	27352.7	22751.3	23593	35569.5	48911.6	47620.5	123917	95726.5	111563	266412		11	0.319243	0.405603	0.220734	0.23767	0.211477	0.133513
	12	15780.4	9906.54	74623.2	29689.3	29924.7	15517.1	41202.5	30766.6	217288	147505	111298	86311.4		12	0.382996	0.32199	0.34343	0.201277	0.26887	0.17978
	13	24654.2	16528.3	55751.5	6533.13	60495.8	27004.1	57585.3	48042	181987	27284	294201	132990		13	0.428134	0.344039	0.306349	0.239449	0.205627	0.203054
	14		13076.1	143331	21953.6	6013.1	4543.05		35991.4	475438	101932	26183.6	22690.8		14		0.363312	0.301471	0.215375	0.229651	0.200216
	15			26010.3	15779.6	8860.07	3830.76			94625.6	90997.2	34774.3	20300.4		15			0.274876	0.173408	0.254788	0.188704
	16			100726	21971	12332	9074.39			332736	96133.6	49773.4	50084.4		16			0.30272	0.228547	0.247763	0.181182
	17			59561.4	14819.9	10545.5	5289.74			182910	59415.4	49668.2	26187.7		17			0.325633	0.249429	0.212319	0.201993
	18			15742.6	71812.6	5187.03	7514.78			56410.2	324595	24495.5	44487.8		18			0.279074	0.221238	0.211754	0.168918
	19			27152.4	13806.3	26064.6	5799.09			78835.1	80679.5	130099	31010.2		19			0.34442	0.171125	0.200344	0.187006
	20			39516.3	11014.8		40860			221028	43823.4		220599		20			0.178784	0.251345		0.185223
	21				5795.11		6993.13				27796.9		33390.3		21				0.20848		0.209436
	22				26034.6						219527				22				0.118594
	23				12526.9						49458.8				23				0.253279
	Total	267659	301898	1.25358e+06	1.29714e+06	809524	694607	834667	916092	5.10346e+06	5.43492e+06	3.93262e+06	3.87345e+06		Total	4.34891	4.78312	5.0441	5.22254	4.01368	3.90691
	Mean	20589.2	21564.1	62678.8	56397.6	42606.5	33076.5	64205.2	65435.1	255173	236301	206980	184450		Mean	0.334532	0.341651	0.252205	0.227067	0.211246	0.186043
	SD	15042.7	9992.8	41878.4	60664.3	34807.3	36049.4	46848.4	33922.2	167033	233224	164248	208960		SD	0.0550047	0.0522206	0.0598195	0.0369362	0.0309993	0.0213535

## Sheet: Fig. 3E
		Crista width
		C. elegans			S. cerevisiae
	Crista tip ID	A	B	C	D	E	F
	1	8.34867	5.28015	12.3129	15.317	20.0032	16.0278
	2	8.65727	9.62601	10.9092	14.0307	30.025	13.2626
	3	9.60044	8.1095	11.5556	15.0564	31.7674	43.0834
	4	9.0554	8.54283	10.92	16.7596	22.6194	33.0374
	5	9.75297	8.84466	12.88	19.6781	26.1445	22.9578
	6	7.73694	8.99177	12.419	23.7743	13.9145	18.239
	7	8.20502	6.0203	11.9281	23.0944	29.1992	16.0109
	8	7.47952	9.71926	13.2812	16.7596	22.9711	21.1004
	9	6.29045	6.81121	9.05131	15.1973	22.1158	33.3796
	10	7.83591	7.77549	11.0131	18.1602	48.1024	18.4406
	11	7.84269	6.51183	12.5939	18.5363	31.0323	18.5527
	12	7.38776	6.88448	14.738	14.6187	16.2742	24.2183
	13	8.44828	7.86308	11.3391	16.1302	21.0147	17.4737
	14	7.94245	7.24431	12.0739	20.0713	19.0918	16.3399
	15	9.1232	9.48873	12.6055	14.2461	16.0987	21.8996
	16	7.80236	9.80327	8.24216	19.7913	27.3583	14.3282
	17	7.07583		11.9891	17.3895	24.9407	26.8626
	18	6.38984		11.6561	13.9945	28.2991
	19			15.3485	21.5347	19.9953
	20			9.73425	17
	21			11.352	25.8046
	22			28.0778	10.8214
	23			9.77909	13.0645
	24			13.336	16.9821
	25			12.6401	16.2243
	26			9.44542
	27			11.1315
	28			7.34422
	29			11.8423
	Total	144.975	127.517	351.539	434.037	470.968	375.214
	Mean	8.05417	7.96981	12.122	17.3615	24.7878	22.0714
	SD	0.968071	1.41153	3.52923	3.54851	7.72033	8.00001
